# Supplementary material for: Development of Novel Pt(IV)-Carbohydrate Derivatives as Targeted Anticancer Agents against Osteosarcoma
Source: Int J Mol Sci. 2023 Mar 23;24(7):6028. doi: 10.3390/ijms24076028 (PMC10094171; doi:10.3390/ijms24076028)
Supplement: Supplementary file 1 [file ijms-24-06028-s001.zip]

Archive with 1 entries (1 files):
- ijms-2280092-supplementary.pdf
